# Supplementary material for: Implications of kappa-casein evolutionary diversity for the self-assembly and aggregation of casein micelles
Source: R Soc Open Sci. 2019 Oct 16;6(10):190939. doi: 10.1098/rsos.190939 (PMC6837221; doi:10.1098/rsos.190939)
Supplement: kappa case in alignment [file rsos190939supp2.fa]

>Mus_pahari
EI-QNPD-SNCR-EKNDVV--YDEQRVLYTPVRSILKLN---P-YEPNYYHYRSSML--V
S-PYMYYPLV-------------RL-LLLRSPV----PISKWQPMPNF--------PQPA
GVP----HVIPSPSFLAMPTTENQDNTAI---PTIDP-------------------ITPI
VST--PVPT---------------------------------------------------
-----------------------VESMV-NT------------VANP----EASTVSIN-
-T-PETATVSVS------------------------------------------ST--AA
----
>Mus_caroli
KV-QNPD-SNCRGENNDIV--YDEQRVLYTPVRSVLNLN---Q-YEPNYYHYRPSLP--V
G-PYMYFPLVF------------RL-LLLRSPA----PISKWQPMPNF--------PQTA
GVP----HAIPNPSFLAMPTNENEDNTAI---PTIDP-------------------ITPI
VST--PVPT---------------------------------------------------
-----------------------MESMV-NT------------VANP----EASTVSIN-
-T-PETTTVPVS------------------------------------------ST--AA
----
>Mus_musculus
EI-QNPD-SNCRGEKNDIV--YDEQRVLYTPVRSVLNFN---Q-YEPNYYHYRPSLPATA
S-PYMYYPLVV------------RL-LLLRSPA----PISKWQSMPNF--------PQSA
GVP----YAIPNPSFLAMPTNENQDNTAI---PTIDP-------------------ITPI
VST--PVPT---------------------------------------------------
-----------------------MESIV-NT------------VANP----EASTVSIN-
-T-PETTTVPVS------------------------------------------ST--AA
----
>Rattus_norvegicus
EV-QNPD-SNCR-EKNEVV--YDVQRVLYTPVSSVLNRN---H-YEPIYYHYRTSVP--V
S-PYAYFPVGL------------KL-LLLRSPA----QILKWQPMPNF--------PQPV
GVP----HPIPNPSFLAIPTNEKHDNTAI---PASNT-------------------IAPI
VST--PVST---------------------------------------------------
-----------------------TESVV-NT------------VANT----EASTVPIS-
-T-PETATVPVT------------------------------------------SP--AA
----
>Microtus_ochrogaster
EV-QNTD-PTCR-EKDEIL--YDQRRILSIPVRYMLSSN---LCYEPNYYRYRPFVA--I
D-PYMYYSLIT------------RL-LLLRSPA----QISQWQTMPNL--------PQPT
EIP----HPIPSPSFIAINTNQNDDTTTM---PTVGI-------------------NTPV
EST--PVPI---------------------------------------------------
-----------------------IEPVE-IT------------VANP----EASTVPVN-
-N-PETATVPVL------------------------------------------SS--VA
----
>Nannospalax_galili
EV-QNQD-PACH-GKEEYL--YNQKRVLQIPIQSVLNSS---PHYEPSYYQHRASMI--V
-NPYKFYPYFV------------KL-LLLRPPI----QIVKWQFLPNI--------PQPV
TAP----YPIPHPQFLAIPTKENQDKPAI---PATSP----------TLASPAFSTMAPA
EPT--PAPT---------------------------------------------------
-----------------------VEPVV-NT------------VVSS----EASSGFIN-
-N-SETSTVLTS------------------------------------------SP--VA
----
>Peromyscus_maniculatus
EV-QNPH-PTCR-EKPEIL--YNQKRFLYTPVGYMLNGN---LPYEPSYYHQRPSVA--V
I-P-AYRPFVM------------IL-PLLRSLA----QISQWQATPNF--------PQST
GVP----RPIPSPSFLAIPTNKNEESTVI---PKVHT-------------------AAPV
ETT--PVPI---------------------------------------------------
-----------------------TEPVMTTT------------VANT----EASTVLIN-
-T-PEAVTVPVS------------------------------------------ST--AA
----
>Jaculus_jaculus
EV-QNQE-QLCR-EKNEQV--FDRKRVLPSPVHYVLSSK---AHYDPSYYQYRPMVA--V
S-PYVPYQYFV------------RL-LVLRPPV----QLSNWQVLPNI--------PQPA
GVP----RPNPRPSFLAIPTNADPNASAI---PSANAHPDASAIPSANAHPDASAIPSP-
--T--PVPA---------------------------------------------------
-----------------------AEPVV-ST------------VANP----EVSTVAST-
-A-TETATVPVT------------------------------------------SP--VP
EKH-
>Dipodomys_ordii
QV-QHQE-PACH-KNDGRL--FEQKKVLYIPIHYVLRNN---PLLQPNFYQ-R-IVP--I
NSPYMPFPYYAVNN--LPYTYSTKQ-LLLGPHV----QIAKWQALPNI--------FQPT
TEH----QTFQHASFIATPPQKNQDENTV---LPIDN-------------------TATV
EPT--QVSA---------------------------------------------------
-----------------------TEVAA-HI------------VEIP----QASSELDN-
-T-PETTVVPVT------------------------------------------PT--AA
----
>Castor_canadensis
EV-QNQAQLSCH-KNDERL--SDQKRTQQIPIHYVLNNN---PLYQPNYYQHRQPVS--I
NNPYMPYPYYVISNPYMSYPYYSRL-LVFGPHA----QISKWQILPNI--------PQSA
MIH----RPYPRPSFIATPPKKIQNETDI---PIINT-------------------IATV
EPT--PVPT---------------------------------------------------
-----------------------TVPAV-ST------------VIIP----EASSQFAN-
-A-PETTTVPVT------------------------------------------PT--VV
----
>Octodon_degus
EV-QNQEQLACW-ENDERL--FNQKKVLYGLSNPVLNTY---LHNALNYYQNRAMVP--I
NNPCVCHPYYA------------QS-FVLQPQA----QASKWPVLTNI--------PQPT
IRH----HPTKFPSFMVILSKRAPEKATI---LATET-------------------IAAP
TPT--PVTAA--------------------------------------------------
-----------------------AEITA-SP------------ADIL----EVPSEFVR-
-A-PETTTVPAT------------------------------------------SP--IA
QEQ-
>Cavia_porcellus
EV-QNQEQPACC-GNDERL--FEQKKVLYLLSYPVLNNY---LRTAPSYYQNRASVP--I
NNPYLCHLYYV------------PS-FVLWAQG----QIPKGPVSTDI--------HQST
MQY----HQAKHPSFMAILSKKILGKATI---LSTDA-------------------IAAP
EQT--PVSAAQPTVSAGDTPEVSSQFIDTPDTSVLAEEARESPEDTPEISEFINAPDTAV
PS---------------------EEPRE-SA------------EDTP----EISSEFIF-
-S-PETSTGPAI------------------------------------------AS--MA
----
>Heterocephalus_glaber
EV-PNQEQSACC-ENDERL--FNQKKVLYILSHPVLNNY---LHNARNYYQNRAVVP--I
NNPYKCDPYYA------------QS-FVFRPQA----PIPQWSVLTNA--------HQFT
MLH----RPTKYPSFMVIPARKIPEEAAI---PTTDT-------------------MATL
EPT--PVPV---------------------------------------------------
-----------------------AEPAT-NT------------ADFS----GASAKFVH-
-T-PETSTVPAT------------------------------------------SP--MA
----
>Fukomys_damarensis
EE-PNQEQPACC-ENDERL--FSQKKVLYILSHPVLNNY---LHNAPNYYQNRAVIP--I
-NPYKCHPYYA------------QL-FVLRPQT----QVPQWPV------------HQLT
MLH----HPTKYPPFIVIPEKKIPEKATT---PTTDT-------------------TSTP
EPV--SVPA---------------------------------------------------
--------------------------AT---------------TDFP----EPSAEIIH-
-T-PETSTVPVT------------------------------------------SP--VA
----
>Ictidomys_tridecemlineatus
DV-QDQEKTACN-KKIERL--FNEKIVSYVPIHYVLNRN---PHFEPNYYQRTPVAS--I
NNPYMIHPYST------------KA-FVHMSHA----QVPQWHLMSTI--------PHPT
MVQP---HPYLHPSFMAIPPKKIQDKTTI---TANDV-------------------KNTI
EPT--PVPT---------------------------------------------------
-----------------------DEPAV-ST------------TVIP----AAFSEFVN-
-T-PETTTVPVT------------------------------------------SP--VV
----
>Marmota_marmota
QD-QEREKRSCN-KKIERL--FDEKIVSYVPIHYVLNRN---PHFEPNYYQRTPVAS--I
NNPYMIHPYST------------KA-FVHMSHA----QIPQWHLVSTI--------PHPT
MVQP---HPYLHPSFMAIPPKKIQDKTTI---TANDV-------------------KNTI
EPT--PVPT---------------------------------------------------
-----------------------DEPAV-ST------------TVIP----EAFSEFVN-
-T-PETTTVPVT------------------------------------------SP--VV
----
>Oryctolagus_cuniculus
DI-QNQEQTTCR-ENEERL--FHQVTAPYIPVHYVMNRY---PQYEPSYYLRRQAVP--T
LNPFMLNPYYV------------KP-IVFKPNV----QVPHWQILPNI--------HQPK
VGR----HS--HPFFMAILPNKMQDKAVT---PTTNT-------------------IAAV
EPT--PIPT---------------------------------------------------
-----------------------TEPVV-ST------------EVIA----EASPELII-
-S-PETTTEATA------------------------------------------AS--AA
A---
>Ochotona_princeps
EIVQSQEQPTCH-ENEEKV--LNQKAVPYVPFYFVMSRF---LPYEPNFYQHRTAVP--T
FSPFMLNPYYI------------KP-IVVKPNM----QVPQWQTLPNV--------HQPT
VAH----HSRRHPLIMAIRPNKVQEENII---PTVNT-------------------VAAE
EPT--PVSS---------------------------------------------------
-----------------------TEPLV-NA------------EVVT----EASPEFIS-
-S-PEPATAAVA------------------------------------------PS--TA
EEQ-
>Chlorocebus_sabaeus
EV-QNQKQPACH-ENGERQ--FYQKTAPYVPMYYVPNSY---PYYGTNLYQHRPAIA--I
NNPYVPRMYYA------------NP-AVVRPHA----HIPQRQYLPNS--------HLPT
VVR----RPNLHPSFIAIPPKKIQDKIII---PTINT-------------------ITAV
EPT--PAPT---------------------------------------------------
-----------------------IEPTV-DN------------VVTP----EDFSESIIT
ST-PETTTVSGA------------------------------------------TP--TA
----
>Cercocebus_atys
EV-QNQKQPACH-ENGERR--FYQKTAPYVPMYYVPNSY---PYYGTNLYQHRPAIA--I
NNPYVPRTYYA------------NP-AVVRPHA----QIPQRQYLPNS--------HLPT
VVR----RPNLHPSFIAIPPKKIQDKIII---PTINT-------------------ITTV
EPT--PAPT---------------------------------------------------
-----------------------IEPTV-DN------------IVTP----EDFSESIIT
ST-PETTTVSVT------------------------------------------TP--TA
----
>Mandrillus_leucophaeus
EV-QNQKQPACH-ENDERR--FYQKTAPYVPMYYVPNSY---PYYGTNLYQHRQAIA--I
NNPYVPRTYDA------------NP-AVVRPHA----QIPQWQYLPNS--------HLPT
VVR----RPNLHPSFIAIPPKKIQDKIII---PTINT-------------------ITTV
EPT--PAPT---------------------------------------------------
-----------------------TEPTV-DN------------VVTP----EDFSESIIT
ST-PETTTVSVT------------------------------------------TP--TA
----
>Papio_anubis
EV-QNQKQPACH-ENGERR--FYQKTAPYVPMYYVPNSY---PYYGTNLYQHRPAIA--I
NNPYVPRTYYA------------NP-AVVRPHA----QIPQRQYLPNS--------HLPT
VVR----RPNLHPSFIAIPPKKLQDKIII---PTINT-------------------ITTV
EPT--PAPT---------------------------------------------------
-----------------------IEPTV-DN------------VVTP----EDFSESIIT
ST-PETTTVSVT------------------------------------------TP--TA
----
>Macaca_mulatta
EV-QNQKQPACH-ENGERQ--FYQKTAPYVPMYYVPNSY---PYYGTNLYQHRPAIA--I
NNPYVPRTYYA------------NP-AVVRPHA----QIPQRQYLPNS--------HLPT
VVR----RPNLHPSFIAIPPKKIQDKIII---PTINT-------------------ITTV
EPT--PAPT---------------------------------------------------
-----------------------IEPTV-DN------------VVTP----EDFSESIIT
ST-PETTTVSVT------------------------------------------TP--TA
----
>Macaca_fascicularis
EV-QNQKQPACH-ENGERR--FYQKTAPYVPMYYVPNSY---PYYGTNLYQHRPAIA--I
NNPYVPRTYYA------------NP-AVVRPHA----QIPQRQYLPNS--------HLPT
VVR----RPNLHPSFIAIPPKKIQDKIII---PTINT-------------------ITTV
EPT--PAPT---------------------------------------------------
-----------------------IEPTV-DN------------VVTP----EDFSESIIT
ST-PETTTVSVT------------------------------------------TP--TA
----
>Macaca_nemestrina
EV-QNQKQPACH-ENGERR--FYQKTAPYVPMYYVPNSY---PYYGTNLYQHRPAIA--I
NNPYVPRTYYA------------NP-AVVRPHA----QIPQQQYLPNS--------HLPT
VVR----RPNLHPSFIAIPPKKIQDKIII---PTINT-------------------ITTV
EPT--PAPT---------------------------------------------------
-----------------------IEPTV-DN------------VVTP----EDFSESIIT
ST-PETTTVSVT------------------------------------------TP--TA
----
>Colobus_angolensis
EV-QNQKQPACH-ENGERW--FYQKTAPYVPMYYVPNSY---PYYGTNLYQHRPAIA--I
NNPYVPRTYYA------------NP-AVVKPHA----QIAQRQYLPNS--------HLPT
VVC----RPNLHPSFIATPPKKIQDKIII---PTINT-------------------ITTL
EPT--PAPI---------------------------------------------------
-----------------------TEPTV-DS------------VVTP----EVLSESIIT
ST-PETTTVSVT------------------------------------------TP--TA
----
>Rhinopithecus_roxellana
EV-QNQKQPACR-ENGERR--FYQKTAPYVPMYYVPNSY---PYYGTNLYQHRPAIA--I
NNPYVPRTYYA------------NL-AVVRPHA----QIPQWQYLPNS--------HLPT
VVH----RPNLHPSFIAIPPKKIQDKIIV---PTINT-------------------ITTV
ELT--PAPT---------------------------------------------------
-----------------------TEPTV-DS------------VVTP----EVFSESIIT
ST-PETTTVSVT------------------------------------------TP--TA
----
>Gorilla_gorilla
EV-QNQKQPACH-ENDERP--FYQKTAPYVPMYYVPNSY---PYYGTNLYQHRPAIA--I
NNPYVPRTYYA------------NP-AVVRPHA----QIPQRQYLPNS--------HPPT
VVR----RPNLHPSFIAIPPKKIQDKIII---PTINT-------------------IATV
EPT--PTPA---------------------------------------------------
-----------------------TEPRV-DS------------VVTP----EAFSESIIT
ST-PETTTVSVT------------------------------------------PP--TA
----
>Homo_sapiens
EV-QNQKQPACH-ENDERP--FYQKTAPYVPMYYVPNSY---PYYGTNLYQRRPAIA--I
NNPYVPRTYYA------------NP-AVVRPHA----QIPQRQYLPNS--------HPPT
VVR----RPNLHPSFIAIPPKKIQDKIII---PTINT-------------------IATV
EPT--PAPA---------------------------------------------------
-----------------------TEPTV-DS------------VVTP----EAFSESIIT
ST-PETTTVAVT------------------------------------------PP--TA
----
>Pan_paniscus
EV-QNQKQPACH-ENDERP--FYQKTAPYVPMYYVPNSY---PYYGTNLYQRRPAIA--I
NNPYVPRTYYA------------NP-AVVRPHA----QIPQRQYLPNS--------HPPT
VVH----RPNMHPSFIAIPPKKIQDKIII---PTINT-------------------IGTV
EPT--PTPA---------------------------------------------------
-----------------------TEPTV-DS------------VVTS----EAFSESIIT
ST-PETTTVAVT------------------------------------------PP--TA
----
>Pan_troglodytes
EV-QNQKQPACH-ENDERP--FYQKTAPYVPMYYVPNSY---PYYGTNLYQRRPAIA--I
NNPYVPRTYYA------------NP-AVVRPHA----QIPQRQYLPNS--------HPPT
VVH----RPNLHPSFIAIPPKKIQDKIII---PTINT-------------------IATV
EPT--PTPA---------------------------------------------------
-----------------------TEPTV-DS------------VVTP----EAFSESIIT
ST-PETTTVAVT------------------------------------------PP--TA
----
>Pongo_abelii
EV-QNQKQPACH-ENDERP--FYQKTAPYVPMYYMPNSY---PYYGTNLYQRRPAIA--I
NNPYVPHTYYA------------NP-AVVRPHA----QIPQQQYLPNS--------HPPT
VER----RPNLHPSFIAIPPKKIQDKIII---PTINT-------------------IATV
EPT--PTPA---------------------------------------------------
-----------------------TELTA-DS------------VVTP----EAFSESIIT
ST-PETTTVSVT------------------------------------------PP--TA
----
>Nomascus_leucogenys
EV-QNQKQPACR-ENDERP--FYQKTAPYVPMYYVPNSY---PYYGTNLYQHRPAIA--I
NNPYVPRTYYA------------NP-AVVRPHA----QIPQQQYLPNS--------HPPT
VER----HPNLHPSFIAIPPKKIQDKIII---PTINT-------------------IATV
EPT--PTPA---------------------------------------------------
-----------------------TEPTV-DS------------VVTP----EAFSESIVR
ST-PETTTVSVT------------------------------------------PP--TA
----
>Aotus_nancymaae
ET-QNQEQQACR-ENDERP--FYQKIVPYIPIYYVPNSY---PYYRTNWYQNRPAIA--I
NTPYVSPPYYP------------NS---VRPHA----QVPQWQYLPNV--------NPPT
MVH----RPKLHPSFIAVPPKKIQDKIII---PTINA-------------------ITTV
EPT--PTPA---------------------------------------------------
-----------------------TVTTV-KR------------VVTP----EASSESIIT
ST-PETTTVSVT------------------------------------------TP--TV
----
>Callithrix_jacchus
EI-QNQEQQACR-ENDERQ--LYQKIVPYIPIYYVPNSY---PYYRTNWYQNRPAIA--I
NSPYVSRPYYP------------NP---VRPHA----QVPQWQYLPNT--------HPAT
MVR----HPKQHPSFIAIPPKKIQDKIII---PTINT-------------------ITTV
EPT--PTPT---------------------------------------------------
-----------------------TVTVV-KR------------VITP----EASSESIIT
ST-PETTTVSVT------------------------------------------TP--TA
----
>Cebus_capucinus
EI-QNQEQQACR-ENDERQ--LYQKIVPYIPIYYVLNSN---PYYRTNWYQNRPAIA--I
NTPYVSRPYYP------------SP---VRPHA----QVPQRQYLPNI--------HTPT
TVR----RPKLHPSFIAIPPKKIQDKIII---PTINT-------------------ITTV
EPT--PTST---------------------------------------------------
-----------------------TVTMV-KR------------IVTP----EASSESIIT
ST-PETTTASVT------------------------------------------TP--TA
----
>Saimiri_boliviensis
EI-QNQEKQACR-ENDERQ--LYQKIVPYIPIYYVLNSY---PYYRTNWYQKRPAIA--I
NTPYVSRPYYP------------SP---VRPYA----QVPQWQYLPNI--------HTPT
VVH----RPKLHPSFIAIPPKKIQDKIII---PTINT-------------------ITTV
EPT--PTPT---------------------------------------------------
-----------------------TVTMV-KR------------VVTP----EASSESIIT
ST-PVTTTVSVT------------------------------------------TP--MA
----
>Carlito_syrichta
EV-QNQEQPACY-GNDERL--FNQKPTPNFPIHYVLNSY---PHYAPYFYQPRPAAS--I
HDPYMPYQYYV------------KP-AIFRPHSSVHPQIPQWQVLSNI--------HPPT
AMH----PPYQHPAFIAFPPKKTPVQTAL---PTINT-------------------IATV
EPT--PISA---------------------------------------------------
-----------------------TEPVV-NN------------EVPP----KASSEFIIT
ST-PEATTVPVS------------------------------------------ST--VA
----
>Otolemur_garnettii
EV-QNQEKPACH-ENNERL--FNQKTVSYDPVYYMLSSY---PHYEPYFYRHRLAIL--I
NRPYIPYTYYA------------KP-VVLKPHA----QVSQWQALPSI--------HAPT
MAR----VPHRPASFIAIPPRKIQHKAPIPTTPTITT-------------------TATA
EPT--PIPA---------------------------------------------------
-----------------------TDPAA-TS------------VVTP----ETSSVSAVT
NT-LEAAAVTVTPEASSVSAITNTLEAAAVTVTPEASSVSAVTNTLEAAAVTVTAN--VA
----
>Ovis_aries
QE-QNQEQRICC-EKDERF--FDDKIAKYIPIQYVLSRY---PSYGLNYYQQRPVAL--I
NNQFLPYPYYA------------KP-VAVRSPA----QTLQWQVLPNAVPAKSCQDQPTA
MAR----HPHPHLSFMAIPPKKDQDKTEI---PAINT-------------------IASA
EPTVHSTPT---------------------------------------------------
-----------------------TEAVV-NA------------VDNP----EASSESI-A
SA-PETNTAQVT------------------------------------------ST--EV
----
>Capra_hircus
QE-QNQEQPICC-EKDERF--FDDKIAKYIPIQYVLSRY---PSYGLNYYQQRPVAL--I
NNQFLPYPYYA------------KP-VAVRSPA----QTLQWQVLPNTVPAKSCQDQPTT
LAR----HPHPHLSFMAIPPKKDQDKTEV---PAINT-------------------IASA
EPTVHSTPT---------------------------------------------------
-----------------------TEAIV-NT------------VDNP----EASSESI-A
SA-SETNTAQVT------------------------------------------ST--EV
----
>Rupicapra_rupicapra
QE-QNQEQSICC-EKDERF--FEDKIAKYIPIQYVLSRY---PSYGLNYYQQRPVAL--I
NNQFLPYPYYA------------KP-VAVRSPA----QTLQWQVLPNTAPAKSCQDQPTT
MAH----HPHPHLSFMAIPPKKDQDKTEI---PTINT-------------------IASA
EPTVHSTPT---------------------------------------------------
-----------------------TEAIV-NT------------VDNP----EASSESI-A
SA-PETNTAQVT------------------------------------------ST--EV
----
>Capricornis_crispus
QE-QNQEQPICC-EKDETF--FDDKIAKYIPIQYVLSRY---PSYGLNYYQQRPVAL--I
NNQFLPYPYYA------------KP-VAVRSPA----QTLQWQVLPNTVPAKSCQDQPTT
MAR----HPHPHLSFMAIPPKKDQDKTEI---PTINT-------------------IASA
EPTVHSTPT---------------------------------------------------
-----------------------TEAIV-NT------------VDNP----EASSESI-V
SA-PETNTAQVT------------------------------------------ST--EV
----
>Naemorhedus_goral
QE-QNQEQPICC-EKDERF--FDDKIAKYIPIQYVLSRY---PSYGLNYYQQRPVAL--I
NNQFLPYPYYA------------KP-VAVRSPA----QTLQWQVLPNTAPAKSCQDQPTT
MAR----HPHPHLSFMAIPPKKDQDKTEI---PTINT-------------------IASA
EPTVHSTPT---------------------------------------------------
-----------------------TEAIV-NT------------VDNP----EASSESI-A
SA-PETNTAQVT------------------------------------------ST--EV
----
>Capricornis_sumatraensis
QE-QNQEQPICC-EKDERF--FDDKIAKYIPIQYVLSRY---PSYGLNYYQQRPVAL--I
NNQFLPYPYYA------------KP-VAVRSPA----QTLQWQVLPNTAPAKSCQDQPTT
MAR----HPHPHLSFMAIPPKKDQDKTEI---PTINT-------------------IASA
EPTVHSTPT---------------------------------------------------
-----------------------TEAIV-NT------------VDNP----EASSESI-V
SA-PETNTAQVT------------------------------------------ST--EV
----
>Capricornis_swinhoei
QE-QNQEQPICC-EKDERF--FDDKIAKYIPIQYVLSRY---PSYGLNYYQQRPVAL--I
NNQFLPYPYYA------------KP-VAVRSPA----QTLQWQVLPNTAPAKSCQDQPTT
MAR----HPHPHLSFMAIPPKKDQDKTEI---PTINT-------------------IASA
ETTVHSTPT---------------------------------------------------
-----------------------TEAIV-NT------------VDNR----EASSESI-V
SA-PETNTAQVT------------------------------------------ST--EV
----
>Oreamnos_americanus
QE-QNQEQPICC-EKDERF--FDDKIAKYIPIQYVLSRY---PSYGLNYYQQRPVAL--I
NNQFLPYPYYA------------KP-VAVRSPA----QILQWQVLPNTAPAKSCQDQPTT
MAR----HPHPHLSFMAIPPKKDQDKTEI---PTINT-------------------IASA
EPTVHSTPT---------------------------------------------------
-----------------------TEAIV-NT------------VDNP----EASSESI-V
SA-PETNTAQVT------------------------------------------ST--EV
----
>Pantholops_hodgsonii
QE-QNQEQPICS-EKDERF--FDDKIAKYIPIQYVLSRY---PSYGLNYYQQRPVAL--I
NNQFLPYPYYA------------KP-VAVRSPA----QTLQWQVLPNTVPAKSCQDQPTT
MAR----HPHPHLSFMAIPPKKDQDKTEI---PTINT-------------------VASV
EPTVHNTPT---------------------------------------------------
-----------------------TEAIV-NT------------VDNP----EASSESI-A
SA-PETNTAQVT------------------------------------------ST--EV
----
>Saiga_tatarica
QE-RNQEQPICC-EKDERF--FNDRIAKYIPIQYVLSRY---PSYGLNYYQQRPVAL--I
NNQFLPYPYYA------------KP-VAVRSPA----QTLQWQVLPNTVPAKSCQDQPTT
MAR----HPHPHLSFMAIPPKKDQDKTEI---PTINT-------------------VASA
EPA--STPT---------------------------------------------------
-----------------------TEAIV-NTEAIVNTEAIVNTVDNP----EASSEII-A
SV-PETNTAQVT------------------------------------------ST--EV
----
>Bison_bison
QE-QNQEQPIRC-EKDERF--FSDKIAKYIPIQYVLSRY---PSYGLNAYQQKPVAL--I
NNQFLPYPYYA------------KP-AAVRSPA----QILQWQVLSNTVPAKSCQAQPTT
MAR----HPHPHLSFMAIPPKKNQDKTEI---PTINT-------------------IASG
EPT--STPT---------------------------------------------------
-----------------------TEAVE-ST------------VATL----EASPEVI-E
SP-PEINTVQVT------------------------------------------ST--VV
----
>Bos_mutus
QE-QNQEQPIRC-EKDERF--FSDKIAKYIPIQYVLSRY---PSYGLNYYQQKPVAL--I
NNQFLPYPYYA------------KP-AAVRSPA----QILQWQVLSNTVPAKSCQAQPTT
MAR----HPHPHLSFMAIPPKKNQDKTEI---PTINT-------------------IASG
EPT--STPT---------------------------------------------------
-----------------------TEAVE-ST------------VATLEASPEASPEVI-E
SP-PEINTVQVT------------------------------------------ST--AV
----
>Bos_taurus
QE-QNQEQPIRC-EKDERF--FSDKIAKYIPIQYVLSRY---PSYGLNYYQQKPVAL--I
NNQFLPYPYYA------------KP-AAVRSPA----QILQWQVLSNTVPAKSCQAQPTT
MAR----HPHPHLSFMAIPPKKNQDKTEI---PTINT-------------------IASG
EPT--STPT---------------------------------------------------
-----------------------TEAVE-ST------------VATL----EDSPEVI-E
SP-PEINTVQVT------------------------------------------ST--AV
----
>Bubalus_bubalis
QE-QNQEQPIRC-EKEERF--FNDKIAKYIPIQYVLSRY---PSYGLNYYQQKPVAL--I
NNQFLPYPYYA------------KP-AAVRSPA----QILQWQVLPNTVPAKSCQAQPTT
MTR----HPHPHLSFMAIPPKKNQDKTEI---PTINT-------------------IVSV
EPT--STPT---------------------------------------------------
-----------------------TEAIE-NT------------VATL----EASSEVI-E
SV-PETNTAQVT------------------------------------------ST--VV
----
>Odocoileus_virginianus
QE-QNQEQPTGC-EKDERF--FNDKIVKYIPIQYVLSRY---PSYGLSYYQHRPVAL--I
NNQFLPYPYYA------------KP-GAVRSPA----QILQWQVLPNTVPAKSCQAQPTT
LAR----HPHPRLSFMAIPPKKNQDKTDI---PTINT-------------------IATV
EST--ITPT---------------------------------------------------
-----------------------TEAIV-DT------------VATP----EASSEVI-E
SA-PETKTDQVT------------------------------------------ST--VV
----
>Cervus_nippon
QE-QIQEQPTGC-EKDERF--FNDKIVKYIPIQYALSRY---PSYGLNYYQHRPVAL--I
NNQFLPYPYYV------------KP-GAVRSPA----QILQWQVLPNTVPAKFCQAQPTT
MAR----HPHPRLSFMAIPPKKNQDKTDI---PSINT-------------------IATA
EST--ITPT---------------------------------------------------
-----------------------TEAIV-DT------------VATQ----EAFSEVI-E
SA-PEAKTDQVT------------------------------------------ST--VV
----
>Tursiops_truncatus
EG-QNQEQSTRC-ENDERL--FKEKAVKYIPIHYVLSRY---PSYGLNYYQHRPAVL--I
NNQFMPYPYYA------------KP-VEVRPHA----QIPQWQFLPNI--------YPPT
VAH----HPHPRPSFLAIPPKKTQDKTVI---PIIST-------------------IATD
EPT--LIPT---------------------------------------------------
-----------------------TEPIV-NT------------VVTP----EASSEFI-T
ST-PETTTVQVT------------------------------------------SP--VV
----
>Orcinus_orca
EG-QNQEQSTRC-ENDERL--FKEKTVKYIPIHYVLSRY---PSYGLNYYQHRPAVL--I
NNQFMPYPYYA------------KP-VEVRPHA----QIPQWQFLSNI--------YPPT
VAH----HPHPRPSFLAIPPKKTQDKAVI---PIIST-------------------IATD
EPT--LIPT---------------------------------------------------
-----------------------TEPIV-NT------------VVTP----EASSEFI-T
ST-PETTTVQVT------------------------------------------SP--VV
----
>Delphinapterus_leucas
EG-QNQEQSTRC-ENDERL--FKEKTVKYILIHYVLSRY---PSYGLNYYQHRPAVL--I
NNQFMPYPYYA------------KP-VAVRPHA----QIPQWQFLPNI--------YPPT
VAH----HPHPRPSFLAIPPKKTQDKTVI---PIIST-------------------IATV
EPT--LIPT---------------------------------------------------
-----------------------TEPIV-NT------------VVTP----EASSEFI-M
ST-PETTTVQVT------------------------------------------SP--VT
----
>Lipotes_vexillifer
EG-QNQEQSTCC-ENDEKL--FKEKKVKYIPIHYVLSRY---PSYGLNYYQHRPAAL--I
NNQFMPYPYYA------------KP-VAVRPHA----QIPQWQFLPNI--------HPPT
VAH----HPHPCPSFLAIPPKKTQDKTVI---PIINT-------------------IATV
EPT--LIPT---------------------------------------------------
-----------------------TEPIV-NT------------VVTP----EASSEFI-M
ST-PETTTVQVT------------------------------------------SP--VV
----
>Physeter_catodon
EG-QNQEQSTRC-ENDERL--FNKKTVKYIPIHYVLSRY---PSYGLNYYQHRPVAL--I
NNQFMPYLYYA------------KP-VVVSPHA----QIPQWQFLPNI--------HPPT
LAH----HPHPRPSFTAIPPKKTQDKTAI---PIINT-------------------IATV
EPT--LIPT---------------------------------------------------
-----------------------TEPIV-NT------------VVTP----EASSEFI-T
ST-PETTTVQVA------------------------------------------SP--VA
----
>Balaenoptera_acutorostrata
EG-QNQEQSTRC-ENGERL--FNEKTVKYIPIHYVLSRY---PSYGLNYYQHRLAAP--I
NNQFMPYPYYA------------KP-VAVRPHA----QIPQWQFLPNI--------HPPT
AAH----HPHPRPSFIAIPPKKTQDKTVI---PIINT-------------------IATA
EPT--LIPT---------------------------------------------------
-----------------------TEPIV-NT------------VVTP----EASSEFI-T
ST-PETTTVQVT------------------------------------------SP--VV
----
>Sus_scrofa
EE-QNQEKLTRC-ESDKRL--FNEEKVKYIPIYYMLNRF---PSYGF-FYQHRSAVS--P
NRQFIPYPYYA------------RP-VVAGPHA----QKPQWQDQPNV--------YPPT
VAR----RPRPHASFIAIPPKKNQDKTAI---PAINS-------------------IATV
EPT--IVPA---------------------------------------------------
-----------------------TEPIV-NAEPIVNA------VVTP----EASSEFLIT
SA-PETTTVQVT------------------------------------------SP--VV
----
>Camelus_bactrianus
EV-QNQEQPTCC-EKVERL--LNEKTVKYFPIQFVQSRY---PSYGINYYQHRLAVP--I
NNQFIPYPNYA------------KP-VAIRLHA----QIPQCQALPNI--------DPPT
VER----RPRPRPSFIAIPPKKTQDKTVN---PAINT-------------------VATV
EPP--VIPT---------------------------------------------------
-----------------------AEPAV-NT------------VVIA----EASSEFITT
ST-PETTTVQIT------------------------------------------ST--EI
----
>Camelus_dromedarius
EV-QNQEQPTCF-EKVERL--LNEKTVKYFPIQFVQSRY---PSYGINYYQHRLAVP--I
NNQFIPYPNYA------------KP-VAIRLHA----QIPQCQALPNI--------DPPT
VER----RPRPRPSFIAIPPKKTQDKTVN---PAINT-------------------VATV
EPP--VIPT---------------------------------------------------
-----------------------AEPAV-NT------------VVIA----EASSEFITT
ST-PETTTVQIT------------------------------------------ST--EI
----
>Lama_glama
EV-QNQEQPTCC-EKVERL--LNEKTVKYFPIQFVQSRY---PSYGINYYQHRLAVP--I
NNQFIPYPNYA------------KP-VAIRLHA----QIPQCQALPNI--------DPPT
VER----RPRPRPSFIAIPPKKTQDKTVI---PAINT-------------------VATV
EPP--VIPT---------------------------------------------------
-----------------------AEPVV-NT------------VVIA----EASSEFITT
ST-PETTTVQIT------------------------------------------ST--EI
----
>Vicugna_pacos
EV-QNQEQPTCC-EKVERL--LNEKTVKYFPIQFVQSRY---PSYGINYYQHRLAVP--I
NNQFIPYPNYA------------KP-VAIRLHA----QIPQCQALPNI--------DPPT
VER----RPRPRPSFIAIPPKKTQDKTVI---PAINT-------------------VATA
EPP--VIPT---------------------------------------------------
-----------------------AEPVV-NT------------VVIA----EASSEFITT
ST-PETTTVQIT------------------------------------------ST--EI
----
>Ceratotherium_simum
EM-QNQEQSTCC-KNDERL--FDQKTVKYIPIRYVLNSS---PRQEPNYYQHRPVVP--I
NNQYMLYRYYA------------RP-VAVRPHA----QIPQWQVLPNI--------SPST
EAR----HPYRRPSFIAIPPKKPQDKTVI---PNTNT-------------------TATV
EPT--IIAT---------------------------------------------------
-----------------------TEPAV-NN------------VVIP----EASSESIIT
ST-PETTTVPVT------------------------------------------SP--VI
----
>Equus_asinus
EV-QNQEQPTCR-KNDERF--FDLKTVKYIPIYYVLNSS---PRNEPIYYQHRLAVL--I
NNQHMPYQYYA------------RP-AAVRPHV----QIPQWQVLPNI--------YPST
VVR----HPRPHPSFIAIPPKKLQEKTVI---PKINT-------------------IATV
EPT--PIPT---------------------------------------------------
-----------------------PEPTV-NN------------AVIP----DASSEFIIA
ST-PETTTVPVT------------------------------------------SP--VV
----
>Equus_caballus
EV-QNQEQPTCH-KNDERF--FDLKTVKYIPIYYVLNSS---PRYEPIYYQHRLALL--I
NNQHMPYQYYA------------RP-AAVRPHV----QIPQWQVLPNI--------YPST
VVR----HPCPHPSFIAIPPKKLQEITVI---PKINT-------------------IATV
EPT--PIPT---------------------------------------------------
-----------------------PEPTV-NN------------AVIP----DASSEFIIA
ST-PETTTVPVT------------------------------------------SP--VV
QKL-
>Mustela_putorius
EV-QNQEQPTCR-KNDESL--FNQKIAKYIPFHYVLNNY---PRYEPTYYPHIPVVP--I
NHQYVPYPFYA------------KP-VAVRPHA----QIPQWQVLPNA--------FPPT
VVR----PPHLHPSLNTITPKKIQAKTGI---PTINT-------------------IASV
EPT--FIPT---------------------------------------------------
-----------------------TEPTV-NT------------VVTS----DASSEFTIT
ST-PETTTIPVT------------------------------------------SP--TV
----
>Enhydra_lutris
EG-QNQEQPTCH-KNDESL--FNQKIAKYIPFHYVLNNF---PRYEPTYYPHIPAVP--I
NHQYVPYPLYA------------KP-VAVRPHA----QIPQWQVLPNA--------YPPT
VVH----PPHLHPSFIAITPKMIQDKTGI---PTINT-------------------IASV
EPT--FIPT---------------------------------------------------
-----------------------TEPTV-NT------------VVTS----DASSEFTIT
ST-PETTTIPVT------------------------------------------SP--MV
----
>Odobenus_rosmarus
EV-QNQAQPTCR-ENDERP--FNQKTAKYIPFHYVLNNY---PRYEHTYYPHRPAVP--I
NHQYVPYPYYA------------KP-VVFWPHA----QIPQWQVLPNA--------YPPT
VVH----RPHLHPSFIAIPAKKIQDKTSI---PTINT-------------------ITTA
EPT--LIPT---------------------------------------------------
-----------------------TEPRV-DT------------VVTS----EAFSEYTIT
ST-PETTTVPVT------------------------------------------SP--MV
----
>Leptonychotes_weddellii
EV-QNQEQPTCH-ENDERP--FNQKTAKYIPFHYVLNNY---PLYEHTYYPHRPAVP--I
NHQYVPYPYYA------------KP-VAVRPHA----QIPQWQVLPNA--------YPLT
VVH----RPHLHPSFTAIPAKKIQDKTGI---PTINT-------------------IATA
EPT--LIPT---------------------------------------------------
-----------------------TEPRV-DT------------VVTS----EAFTEFTIT
ST-PETTTVPVT------------------------------------------SP--MV
----
>Neomonachus_schauinslandi
EV-QNQEQPTCH-ENDERP--FNQKTAKYIPFHYVLNNY---PLYEHTYYPHRPAVP--I
NHQYVPYPYYA------------KP-VAVRPHA----QIPQWQVLPNA--------YPPT
VVH----RPHLHPSFIAIPTKKIQDKTGI---PTINT-------------------IATA
EPT--LIPT---------------------------------------------------
-----------------------TEPRV-DT------------VVTS----QAFTEFTII
ST-PETTTVPVT------------------------------------------SP--MV
----
>Ursus_maritimus
EV-QNQEQPTCR-ENDERL--PNQKTAKYIPFHYVLNNY---PHYEPAYYPHRPAVP--I
NHQYVPYPYYA------------KP-VAVRPYA----QIPQWQVLPNA--------YPPT
VVH----RPHLHPSFIAIPPKKIQDKTGT---PTINT-------------------AATA
EPT--FIPT---------------------------------------------------
-----------------------TES-L-NT------------VVTS----DALSEFIIT
SI-PETTAVPVT------------------------------------------SP--VV
----
>Ailuropoda_melanoleuca
EV-QNQEQPTCC-ENDERL--SNQKTAKYIPFHYVLNNY---PRYEPAYYAHRPAVP--I
NHQYVPYPYYA------------KP-VAVRPYA----QIPQWQVLPNA--------YLPT
VVH----RPHIHPSFIAIPPKKIQDKTGI---PTINT-------------------VATA
EPT--FIPA---------------------------------------------------
-----------------------TEP-L-NT------------VVTS----DASSEFTIS
ST-PEATAVPVT------------------------------------------SP--VV
----
>Canis_lupus
EV-QNQEQPTCR-ENDERL--FNQKTVKYIPIHYVLNSF---SHYEPNYYPHRPAEP--I
NHQYVPYPFYA------------KPAVAVRTHA----QIPQWQVLPNA--------YPPT
MMH----RPQLHPSFIAIPPKKIQDKTSI---PTINT-------------------IATA
EAT--PIPL---------------------------------------------------
-----------------------TEPKV-NT------------AVTS----DASSEFTIT
ST-PETTTVPVT------------------------------------------SP--VV
----
>Panthera_pardus
QV-QNQEQPTCR-ENDERL--LNQKTAKYIPVHYVLSNY---PHYEPNYYPHKPAVP--V
NNQYMPYPYYA------------KP-VAVRPHV----QISQWQVLPNT--------YTPT
VVR----HPHLPASFIVIPPKKIQDKTGN---PTINT-------------------IATA
EPT--LTPT---------------------------------------------------
-----------------------TEPIV-NT------------VVTT----EASSEFTIT
ST-PETTTVPVT------------------------------------------ST--MV
----
>Panthera_tigris
QV-QNQEQPTCR-ENDERL--LNQKTAKYIPVHYVLSNY---PHYEPSYYPHKPAVP--V
NNQYMPYPYYA------------KP-VAVRPHV----QIPQWQVLPNT--------YTPT
VVR----HPHLPASFIVIPPKKIQDKTGN---PTINT-------------------IATA
EPT--LTPT---------------------------------------------------
-----------------------TEPIV-NT------------VVTT----EASSEFTIT
ST-PETTTVPVT------------------------------------------ST--MV
----
>Felis_catus
QV-QNQEQPTCR-ENDERL--LNQKTAKYIPVHYVLSNY---PHYEPSYYPHKPAVP--V
NNQYMPYPYYA------------KP-VAVRPHV----QIPQWQVLPNT--------YTPT
VVR----HPHLPASFIAIPPKKIQDKTGN---PTINT-------------------IATA
ELT--LTPT---------------------------------------------------
-----------------------TEPIV-NT------------VVTT----EASSEFTIT
ST-PETTTVPVA------------------------------------------ST--MV
----
>Acinonyx_jubatus
QV-QNQEQPTCR-ENDERL--LNQKTAKYIPVHYVLSNY---PHYEPSYYPHKPAVP--V
NNQYMPYPYYA------------KP-VAVRPHV----QIPQWQVLPNT--------YTPT
VVR----HPHLPASFIAIPPKKIQDKTGN---PTINT-------------------IATT
EPT--LTPT---------------------------------------------------
-----------------------TEPIV-NT------------VVTT----EASSEFTIT
ST-PETTTVPVA------------------------------------------ST--MV
----
>Manis_javanica
EV-PSQEQPACR-ENDERL--LNQKTVEYIPVHYVLNSLNSSPFYEHNYYRYRPAVL--V
SNQNMPYPYYG------------KP-AALRVLT----QIPQWPILPII--------YTPT
VVH----HPRPQSSLIAIPPKKIQDKTVI---RTINT-------------------IATV
EPT--LIPP---------------------------------------------------
-----------------------IEPTV-DS------------AVTP----EALSEFTVT
ST-PETTTVAGT------------------------------------------SF--IV
----
>Rousettus_aegyptiacus
EV-QNQEQPTGC-ENNERS--FNQNAVRSIPIHYALKNY---LYSEPNYYQYRLASL--I
NNHYMSYPYYA------------KS-VAVRPHA----QISQWQVLPNI--------YPSI
VAR----HQNLNPSFIAIPAKKIQDKTVI---PSTNT-------------------IATA
KPT--FIPT---------------------------------------------------
-----------------------PEPTV-ST------------VVIP----AVSSEF-VI
ST-PETTTVTIT------------------------------------------SS--TV
----
>Pteropus_alecto
EV-QNQERPTGC-ENNERS--FNQNAVKFIPIHYALNNY---LHSEPNYYQYRLASL--I
NNQYMSYPYYA------------KS-VTVRPHA----QISQWQVLPNI--------YSSI
VAR----HQYLHPSLIAVPSKKIQDKTVI---PSINT-------------------IATV
KPT--LIPT---------------------------------------------------
-----------------------PEPTV-SS------------VVIP----EASSDF-VV
ST-PETTTVTIT------------------------------------------SS--TV
----
>Pteropus_vampyrus
EV-QNQERPTGC-ENNERS--FNQNAVKSIPIHYALNNY---LHAEPNYYQYRLASL--I
NNQYMSYPYYA------------KS-VTVRPHA----QISQWQVLPNI--------YSSI
VAR----HQYLHPSLIAVPSKKIQDKTVI---PSINT-------------------IATV
KPT--LIPT---------------------------------------------------
-----------------------PEPTV-SS------------VVIP----EASSEF-VV
ST-PETTTVTIT------------------------------------------SS--TV
----
>Rhinolophus_sinicus
EV-QNQEQPTCC-ENNERL--FDQYTVKYIPIQYVLNSY---PPFEHNSYQYRPAVP--I
NNQYMPYPYYA------------KL-VAFRPRV----QIPQRQILPNI--------YPRN
VVH----HSYQHPSFIAVPPKKTQDKTVI---PNINT-------------------IATV
NPT--IIPT---------------------------------------------------
-----------------------TESMV-ST------------GVTP----KPSSEF-IT
SI-PETTTVTLV------------------------------------------SS--MV
----
>Miniopterus_natalensis
EV-ENQEQR-CC-ETDERG--FNPNTVKYIPSHYVWKSY---PHTKPSYYQYRPAVP--I
NNQYVPYPYHA------------KP-VSVRPHA----QIPQLQVLPNL--------YPLT
VVH----HSCLHPSLIASPPKKIQDKTDI---PTVNN-------------------IAAV
EPT--RIPT---------------------------------------------------
-----------------------SGPIA-ST------------VLSE----EASSEF-IT
ST-PESITVTLT------------------------------------------TP--IA
----
>Eptesicus_fuscus
EV-QNQKQPTCR-ETDRRL--FDQSTVKYIPIHYAWKSY---PRIAPNYYQYRPAVP--I
NNQYMPYPYYT------------KP-VLIRPHA----QIPQWQALPNI--------YPPT
LVR----HPYLHPSLISIPPKKNQDKADI---PTDNT-------------------IAAV
EPI--LIPP---------------------------------------------------
-----------------------SEPTV-ST------------VATQ----EASSQI-IT
NT-PETTTDTIT------------------------------------------SPTPVV
----
>Myotis_lucifugus
EV-QNQEQQTCC-ETDKRL--FDQSTVKYIPIHYVWKSY---PHIAPNYYQYRPAVP--I
NNQYMPYPCYT------------KP-VSIRPHA----QIPQWQALPNI--------YPPT
LVR----HPYLRPSLFAIPPKKNQDKAVI---PTANT-------------------VPAD
EPT--LIPPSESTPPLFAVPPKKNQDKAVIPIVNTVPADEATLFPPSESTPPLFATPPKK
NQDKAVIPTINIIPADEPTVILSSEPTE-ST------------VVTQ----EASSQF-IP
ST-PDTTTVTIT------------------------------------------APTTVV
----
>Myotis_brandtii
EV-QNQEQQTCC-ETDKRL--FDQSTVKYIPIHYVWKSY---PRIAPNYHQYRPAVP--I
NNQYMPYPYYT------------KP-VSIRPHA----QIPQWQALPNI--------YPPT
LVR----HPYLHPSLFAIPPKKNQDKAVI---PTANT-------------------VPAD
EPT--LIPPSESTPPLIAIPPKKNQDKAVIPIVNTVPADEPTLFPPSESTPPLIAIPPKK
NQDKAVIPTINIIAADEPTVILSSEPTV-ST------------VVTQ----EASSQF-IT
ST-PETTTVTIT------------------------------------------APTTVV
----
>Condylura_cristata
EV-QNQEQLTCH-ENDERF--INKKTIQYIPIHSVLSSH-------P-YYQYRPAAP--I
NNQYMPFLY-A------------IP-VAVKPHT----QIHQWQVQPIG--------HQHT
TAH----HPFVYPPIITVSPKKTQEKTVV---PTVNT-------------------MATV
EPT--LPPT---------------------------------------------------
-----------------------IDPTV-KM------------VITP----ETSSESIIT
ST-IETTTAPVT------------------------------------------TP--MV
----
>Erinaceus_europaeus
EV-QNQEQPTCH-EDDERT--VNEKTVKFSPI-YIPDRY-----FTSILYPARSAIA--N
IYQYLPLPYYL------------KP-VVVRSHA----QISQRQ---NF--------QPPT
IGR----PQHLHPSLYVIRPKTTQASTVI---PTTNT-------------------AATV
EPT--FVPT---------------------------------------------------
-----------------------TEPTE-QT------------SVTP----QASSEFAIT
ST-PETTTVPIT------------------------------------------ST--VV
----
>Orycteropus_afer
EV-QSQEQLTCL-ESDERW--FCQQIVKYNPVNY-MRSY---AQYEPNYYQPRLAVP--I
NNPYISHIYPG------------KP-VAVRPHV----QIPQWQVPSNI--------NPSP
LAY----HTYFHPSLIVVPPKKVQDEAII---PTIDT--------------------TTI
EPT--HIPT---------------------------------------------------
-----------------------IEPTV-NT------------VVTP----DASSDFIST
SSTPATTTVPVT------------------------------------------SP--IV
----
>Trichechus_manatus
EV-QNPEQLRCL-ESDERW--FCQKAVKYVPNNYVLKSY---YCYEPNYYQRRPAVP--I
NNPYILHLYPV------------KL-VAVRSHT----QIPQWQVPSNI--------YPSP
LAH----HKYLKPSFIVIPPTKIQDKPII---PPFDT-------------------ITTI
EAT--HSPT---------------------------------------------------
-----------------------IEPTV-NT------------VVPP----EASSEVIVT
NT-PESTTVPVI------------------------------------------SS--QV
----
>Loxodonta_africana
EV-QNQEESRCL-EKDERW--FCQKAVKYIPNDYVLKSY---YRYEPNYNQFRAAVP--I
NNPYLIYLYPA------------KQ-VAVRPHT----QIPQWQVPSNI--------YPSP
SVP----HTYLKPPFIVIPPKKTQDKPII---PPTGT-------------------VASI
EAT---------------------------------------------------------
-----------------------VEPKV-NT------------VVNA----EASSEFIAT
NT-PEATTVPVI------------------------------------------SP--QI
----
>Trichosurus_vulpecula
DL--DWEKWPCD-KQNERQSELRQQPLRRSPVQYVYTPYTH-QSYVPVIYPPR-------
--AYVRHPYFS------------RV-AWQKPYPS---YMP---LLPSI--------YPWS
VVS-----RNLHPAFAFNPPHYAQLPVPS--SPTNSP-------------------TTTI
QTT--NIPI---------------------------------------------------
-----------------------TNPT--ST------------IVTP----AVSSKSAAT
ED-SAAAAMLT-------------------------------------------SP--TA
AQMA
>Monodelphis_domestica
EL--DWRKWPCE-KQMERPSELEQQPPGQPPVQDVYTRYTR-QIYVPILYAPK-------
--TSIQYPYFS------------KL-AWQRPYAA---YIP---LLSSR--------YPWP
VIP-----RSPHPSFAFNPPQYARVPAPS--GPTSSP-------------------AAPM
ETT--TIPS---------------------------------------------------
-----------------------TSTV--AA------------TVTP----DATSKFVTT
EY-STTATIPT-------------------------------------------SP--IP
EQQP
>Tachyglossus_aculeatus
ED-EEWKKVDYS-ESEERWLRLKRQPSFPFSFQGKPERN-----------IPR-------
--PYYPRPFLNIP----------RP-YTINPEH----QFA--YVFPNL------KFQIPS
VFPFP--LEFLPPFYPFVHPIYYGPQTST---PPRNP-----------------------
-----TVTS---------------------------------------------------
---------------------QTPQPPVHSS------------ANTP----ESATAAPVT
AT-PMAQT-PL-------------------------------------------QP----
----
>Ornithorhynchus_anatinus
EE-QKWKRLDSS-ESEERWWRLRLKPSLLFRVQDKPERN-----------IPR-------
--PSYPYPLLNVP----------HP-NAINPEH----QRP--YVLPRF------NFQIPN
ILPFLMFPELPPPFFPIVHPIYYDPQTPT---TPRNP-----------------------
-----PVTS---------------------------------------------------
---------------------QTPQPPVDSS------------ANTP----EPPTTAPLT
AT-PEAQT-PL-------------------------------------------QP----
----
