# Supplementary material for: Implications of kappa-casein evolutionary diversity for the self-assembly and aggregation of casein micelles
Source: R Soc Open Sci. 2019 Oct 16;6(10):190939. doi: 10.1098/rsos.190939 (PMC6837221; doi:10.1098/rsos.190939)
Supplement: Trichechus manatus [file rsos190939supp3.faa]

>rf 1 gi|460713554|ref|NW_004444044.1|:c4558432-4558376:c4556906-4556874:c4555819-4555358
MMKGFLLSVNILALTLPFLAAEVQNPEQLRCLESDERWFCQKAVKYVPNNYVLKSYYCYEPNYYQRRPAVPINNPYILHLYPVKLVAVRSHTQIPQWQVPSNIYPSPLAHHKYLKPSFIVIPPTKIQDKPIIPPFDTITTIEATHSPTIEPTVNTVVPPEASSEVIVTNTPESTTVPVISSQV
